# Supplementary material for: MCR: Open-Source Software to Automate Compilation of Health Study Report-Back
Source: Int J Environ Res Public Health. 2021 Jun 5;18(11):6104. doi: 10.3390/ijerph18116104 (PMC8201126; doi:10.3390/ijerph18116104)
Supplement: Supplementary file 1 [file ijerph-18-06104-s001.zip]

Archive with 1 entries (1 files):
- ijerph-1206873-supplementary.pdf
